# Supplementary material for: A PARP1–BRG1–SIRT1 axis promotes HR repair by reducing nucleosome density at DNA damage sites
Source: Nucleic Acids Res. 2019 Jul 10;47(16):8563–80. doi: 10.1093/nar/gkz592 (PMC7145522; doi:10.1093/nar/gkz592)
Supplement: gkz592_Supplemental_Files [file gkz592_supplemental_files.zip]

Archive with 3 entries (3 files):
- Supplementary Figure Legends.pdf
- Supplementary Figure.pdf
- Supplementary Table.pdf
